# Supplementary material for: Growth kinetics of amyloid-like fibrils: An integrated atomistic simulation and continuum theory approach
Source: PNAS Nexus. 2024 Feb 1;3(2):pgae045. doi: 10.1093/pnasnexus/pgae045 (PMC11079572; doi:10.1093/pnasnexus/pgae045)
Supplement: pgae045_Supplementary_Data [file pgae045_supplementary_data.zip]

Archive with 6 entries (6 files):
- PNASNEXUS-PNASNEXUS-2023-00893R-s04.mov
- PNASNEXUS-PNASNEXUS-2023-00893R-s05.mov
- PNASNEXUS-PNASNEXUS-2023-00893R-s06.pdf
- PNASNEXUS-PNASNEXUS-2023-00893R-s01.mov
- PNASNEXUS-PNASNEXUS-2023-00893R-s02.mov
- PNASNEXUS-PNASNEXUS-2023-00893R-s03.mov
